# Supplementary material for: Microfluidic toolbox using padlock probes and rolling circle amplification for direct detection and genotyping of viral RNA
Source: RSC Adv. 2026 Apr 10;16(21):19119–27. doi: 10.1039/d6ra00912c (PMC13068080; doi:10.1039/d6ra00912c)
Supplement: RA-016-D6RA00912C-s001 [file RA-016-D6RA00912C-s001.zip]

Archive with 2 entries (2 files):
- maingraphfile_hybrca_c2ca.prism
- mixedsamples.prism
